# Supplementary material for: Association ankle function and balance in community-dwelling older adults
Source: PLoS One. 2021 Mar 4;16(3):e0247885. doi: 10.1371/journal.pone.0247885 (PMC7932177; doi:10.1371/journal.pone.0247885)
Supplement: S1 Data set — (XLSX) [file pone.0247885.s002.xlsx]

## Sheet: 87
ID	V1	V2	V3	V4	V5	V6	V7	V8	V9	V10	V11	V12	V13	V14	V15
1	68	1	163	76	3	8.7	60	13.8	14.34	19.3333	11.6767	795	4.6	41.8	3.6
2	70	1	146	73	3	22.9	52.5	23.45	24.63	21.3333	8.56	64.2	2.3	130	3.1
3	78	0	182	87	5	23.85	50.25	24.95	10.97	38.6667	11.78	2839	73.7	948.5	7.4
4	77	1	167	73	0	21.35	55.5	30.35	9.69	23.1667	9.39667	2317.6	71.5	1032.7	21.8
5	73	1	160	95	1	18.85	53	21.25	19.04	19.8333	11.6933	122.5	3.2	268.8	4.6
6	75	1	146	70	1	20	53.5	14.35	9.88	15.8333	10.27	42.2	2.2	44.7	2.3
7	67	1	154	65	0	25.4	60	24.05	12.75	20.8333	11.6133	32.8	2.3	55.9	2.4
8	82	1	149	63	1	22.85	48.5	23.65	4	10.4333	16.3067	2186.3	6.3	49.1	3.3
9	72	1	157	80	0	20.6	65.5	11.25	30.25	14	9.34667	191.3	4.5	157.2	4.9
10	94	0	161	77	1	20.85	51.5	19.55	0	21	21.45	196.3	6.5	162.2	6.9
11	67	1	155	61	0	29.55	64	15.7	9.44	19.8333	10.22	65.1	3.3	345.6	4.2
12	88	1	140	75	0	11.5	27.5	13.2	5.28	11	12.6933	55.3	6	196.4	8
13	70	1	150	71.4	2	26.25	33.5	8.75	3.91	18.3333	10.8733	21.1	1.5	64	2
14	85	1	148	70.8	1	30.7	40	14.15	6.47	24.3333	12.1867	21.7	3.2	52.7	3.5
15	68	0	167	81.2	0	32.65	47	31.2	8.69	28.6667	8.59667	19.8	1.7	170.1	4.6
16	67	1	157	62	0	27.2	55	11.25	37.4	23.6667	8.38667	80.3	1.7	15.3	2.3
17	72	1	152	79.3	0	22.75	36	10.75	5.31	18.5	15.6667	39.4	2.1	68.4	3.7
18	63	1	155	64.7	0	23.15	47.5	7.5	35.06	13	10.03	123.6	3.1	65.9	3.2
19	70	1	156	66.6	0	30.45	48.5	13.05	21.63	30.6667	9.06333	13.6	2.1	14	2.1
20	62	1	164	68.3	0	27.85	56	14.3	47.6	24.3333	8.38667	23	1.6	35.8	1.9
21	68	1	154	80	0	22.05	51	11.75	38.72	17.8333	11.25	66.1	2.5	80.9	2.6
22	69	1	158	66	2	27.95	57	11.85	60	22.8333	10.0633	443	3	25.6	1.7
23	87	1	168	74	1	19.95	42.5	9.75	4.16	19.8333	15.4567	10.4	1.3	21.5	2
24	63	0	170	85	0	25.1	51	29.3	8.69	16	8.13333	25.9	1.6	19.4	1.4
25	61	1	164	70	1	31.3	57	12	43.47	20	7.11333	17.9	1.9	548	5
26	73	1	154	70	1	6.95	46	7.6	5.34	10.8333	27.06	188.7	2.1	28.2	1.7
27	68	1	158	80	0	24.45	57	17.65	12.91	21.6667	8.87667	106.9	3	82.4	3.4
28	64	0	170	96	0	30.4	48	19.1	17.31	23	10.2333	69.8	2.1	70.9	3
29	74	1	157	67	0	34.2	67	13.5	17.22	27.3333	7.87667	744.7	31.1	1380.2	109.2
30	98	0	177	77	1	17.45	26.5	17.15	8	14.6667	11.12	64.5	3.2	81.9	3.8
31	89	0	165	60	0	18.4	37.5	20.6	2.98	15.8333	14.6667	38.3	1.9	64.3	3.1
32	80	1	160	56	1	25.65	40.5	9.5	7.4	25	9.7	16.2	1.2	6.1	1.1
33	81	0	164	61	1	32.1	43	17.2	7.1	28	10.2833	62.8	2.5	24.1	2.7
34	82	0	166	78	0	30.1	49.5	18.9	8	22.6667	8.19	20.5	2.1	21.8	2
35	67	1	160	69	0	27.75	44.5	20.4	43.47	20.3333	8.91667	6.3	1.7	380.2	3.9
36	68	1	155	54	0	34.6	35	9.95	57.78	29.3333	8.46	111.7	2.5	20.8	1.6
37	65	1	156	62	0	24.1	40	11.4	16.1	20.1667	12.4333	48	1.9	31.2	1.9
38	66	0	176	82	0	27.95	50	23.05	32.6	26	9.93	54.9	2.2	154.6	3.2
39	82	1	153	63	4	23.25	36	15.6	14.25	15.6667	9.40667	35.8	1.7	141.3	3.6
40	69	1	161	56	0	42.2	50.5	21.8	60	27.5	6.95	57.7	1.8	205.3	3
41	85	1	149	62	0	16.45	29.5	8.95	1.85	19.1667	11.1367	68.9	2	21.4	2.1
42	68	1	155	70	0	29	49	18.95	13.69	21.1667	9.78333	14.3	1.3	51.3	2.1
43	68	1	151	60	1	29.95	35.5	15.35	37.6	18.6667	9.60333	19.3	1.3	69.7	2.1
44	82	0	170	80	1	36.1	53.5	22	5.38	29	9.79	186.3	2.5	152.2	2.9
45	78	1	156	54	0	22.85	52	14.6	5.4	26.6667	9.37	27.7	1.9	80.1	2.3
46	83	0	170	80	1	30.2	65.5	13.9	4.87	16.6667	11.1767	278.1	3.8	93	2.7
47	85	1	150	40	1	22.6	51.5	8.95	4.66	12.3333	10.6433	194.7	3.1	189	6.4
48	67	1	156	56	3	32	57	8.8	53	22.6667	8.84667	480	4.7	199.1	4.1
49	87	0	170	70	0	24.65	41	12.05	1.32	19.6667	7.92	80.3	5.3	1477.3	23.8
50	83	1	162	65	1	25.65	53.5	15.85	5.03	26	9.29667	18.1	1.7	6.5	1.2
51	70	0	175	69	2	32.1	55.5	17.05	8.19	34	7.15	46.9	2.5	44.3	2.2
52	83	0	179	88	1	37.5	56	30.75	49	27	6.81	83.9	3.2	222.7	5.4
53	65	1	160	60	0	36.8	72.5	20	37.15	25	6.89667	47.5	1.5	21.6	1.4
54	82	1	160	65	1	25.7	48.5	14.85	1.12	15	12.43	85.8	2.7	42.5	3.2
55	87	0	160	63	0	36.9	51	10.55	1.72	26.3333	7.18	27.4	2.2	91.4	2.4
56	71	1	164	53	1	27.95	42.5	12.25	8.99	23.6667	10.4267	42.1	1.8	47.6	2
57	81	0	170	68	0	29.75	52	17.65	16.03	23.3333	9.08	39.6	1.9	21.1	1.6
58	79	1	170	75	0	30.3	46.5	10.4	1.06	15.5	12.6033	161.6	4.2	292.2	6.4
59	84	0	175	65	3	20.5	38.5	9.2	0	8.66667	27.4667	83.9	3.6	80.8	3.8
60	76	1	158	74	2	26.35	53	11.05	15	14	13	120.7	3.2	231.2	6
61	83	0	157	63	2	27.4	43	8.05	9999	19.3333	9.4	134.2	3.9	335.4	10.8
62	73	1	165	64	1	27.55	47	5.9	15	19.8333	9.42333	630.3	4.7	66.7	3.5
63	78	1	158	64	0	33.5	58.5	14.5	24	21	9.04333	14.2	1.7	61.4	2
64	65	1	166	68.5	1	30.05	54	14.1	60	31.3333	8.23333	31.6	1.5	152.7	5.1
65	76	1	150	74	2	34	53	15.65	35	22	9.29	128.7	4.3	176.8	7.3
66	73	1	160	65	2	34.1	50.5	13.95	26	28.3333	8.75	52.3	1.6	37.5	2
67	68	0	165	85	1	31.1	56	23.35	60	27.6667	8.16667	34.7	1.8	38	2.5
68	73	1	170	70	1	29.6	50	17.3	3	18	9.81667	30.4	1.5	19.3	2
69	79	0	168	70	0	43.1	52	24.25	7	29.6667	7.73333	35.5	3	48.6	2.7
70	79	1	150	73	0	12.85	62.5	11.2	2	14.3333	9.00667	46.9	1.8	17.1	1.9
71	68	1	160	70	0	43.1	70.5	12.1	60	22	9.06333	37.2	1.4	13.9	1.4
72	69	1	168	65	0	27.5	51.5	20.2	48	19	7.34	50.3	2.1	165.4	3.7
73	72	1	157	60	1	43.25	76	20.4	60	29.6667	7.25667	25.5	1.8	28.4	2
74	75	1	153	55	2	30.6	55	9.8	46	26	7.36	156.9	2.9	119.4	3.1
75	67	0	175	72	0	28.95	36	20.9	60	31	6.43333	200.2	3	51.6	3
76	77	1	165	64	1	28.35	43.5	9.6	35.97	26.6667	8.59333	34.8	4.2	131.1	2.7
77	87	1	170	75	0	36.75	58	23.9	3.37	21	9.64667	794.1	6.4	642.3	5
78	86	1	164	60	0	36	71	20.65	60	28.6667	8.88667	79.5	2.9	127.6	4.4
79	68	1	170	63	1	26.85	46	15.9	16.02	19.6667	7.48	19.3	1.4	13.2	1.4
80	83	1	165	85	0	26.15	32.5	16.15	3.9	17	11.1267	60	2.2	88.4	4.1
81	71	1	155	55	0	35.85	60	12.55	20.6	29.6667	8.32	58.9	2.4	37.9	2.4
82	84	1	150	40	1	28.15	47.5	9.3	6.47	11	12.27	111.1	2.4	221.7	2.9
83	74	1	170	85	0	27.7	50.5	24.25	1.97	19	7.69	75.3	2	121.5	3
84	85	1	155	69	0	18.15	37.5	9.05	5.08	18	13.9167	61.2	2.4	20.8	2.4
85	78	1	162	64	2	22.7	41.5	17.7	46.03	28.3333	9.91	58.4	1.5	14.5	1.5
86	74	1	158	62	0	17.95	41.5	10.65	11.5	28	10.3133	54.1	1.4	77.9	1.9
87	75	0	177	97	0	33.7	50.5	22.7	5.32	19.3333	7.82	81.2	2.1	104.3	3
M	75.2414	64	161.126	69.1931	0.758621	27.3741	49.819	15.8822	135.335	21.7387	10.3128	191.311	4.56782	157.198	4.91379
SD
